# Supplementary material for: Robust quantification of multiplexed fluorescent protein‐based biosensors in plant tissues
Source: Plant J. 2026 Jul 19;127(2):e71034. doi: 10.1111/tpj.71034 (PMC13381040; doi:10.1111/tpj.71034)
Supplement: Supplementary file 3 — Table S1. Quantification of successfulness of signal separation. Table S2. PCR setup. Table S3. Primers. [file TPJ-127-0-s004.xlsx]

## Sheet: Table S1 Error
Table S1: Quantification of successfulness of signal separation
Original or unmixed set of images	Crosstalk error estimate	Improvement of error compared to original image set (%)
Original set	2.29	0
Spectral unmixing using FPbase reference spectra	1.95	14.9
Channel separation using recorded reference images	1.89	17.5
Spectral unmixing using recorded reference spectra	1.8	21.2

## Sheet: Table S2 PCR
Table S2: PCR setup
Amplification of CDS from matrix
	98 °C 3 min
	98 °C 10 s	3+22 Cycles
	Touch down: 65-62 °C 30 s
	72 °C 1 min per 1 kb
	72 °C 5 min
	4 °C
Fusion of FP and localization signal
	98 °C 3 min
	98 °C 10 s	5 Cycles
	65 °C 30 s
	72 °C 1,5 min per 1 kb
	98 °C 10 s	25 cycles
	54 °C 30 s
	72 °C 1,5 min per 1 kb
	72 °C 5 min
	4 °C

## Sheet: Table S3 Primers
Table S3: Primers
primer	sequence
mTQ2/Venus_F(CACC)	CACC ATGGTGAGCAAGGGCG
mKate_F(CACC)	CACC ATGGTGAGCGAGCTGATTAAG
mTQ2linker_N7_F	tccggaattggcgaattcaa
N7_Reverse	TTA CTC TTC TTC TTG ATC AGC TTC TG
mCherry_F(CACC)	CACC ATGGTGAGCAAGGGCGA
mCherry_N7tail_R	gctcttcacgcttgaattcgccaattccgga CTTGTACAGCTCGTCCATGC
mTagBFP2_F(CACC)	cacc ATGGTGTCTAAGGGCGAAGA
mTagBFP2_N7tail_R	gctcttcacgcttgaattcgccaattccgga ATTAAGCTTGTGCCCCAGT
mKO2_F(CACC)	cacc ATG GTT TCG GTT ATC AAA CCA GA
mKO2_N7tail_R	gctcttcacgcttgaattcgccaattccgga GCT GTG TGC CAC AGC G
mCardinal_F(CACC)	CAC C ATGGTGAGCAAGGGCG
mCardinal_N7tail_R	gctcttcacgcttgaattcgccaattccgga CTT GTA CAG CTC GTC CAT G
miRFP713_F(CACC)	caccATGGCGGAAGGC
miRFP713_N7tail_R	gctcttcacgcttgaattcgccaattccgga CTC TTC CAT CAC GCC GA
Venus_F	ATG GTG AGC AAG GGC GA
Venus_R(stop)	TTA GTA CAG CTC GTC CAT GCC
rbcsTPF_Nco1(CACC)SH	cacc CCA TGG CTT CCT CTA TGC TCT
VenusTail_rbcsTPR_spe1SH	G AAC AGC TCC TCG CCC TTG CTC ACC AT ACTAGTGGAATCGGTAAGGTCA
H2B_F(CACC)	cacc ATG GCG AAG GCA GAT AAG AAA C
VenusTail_H2B_R	G AAC AGC TCC TCG CCC TTG CTC ACC AT GAA TTC TCC AGC TCC AGC AG
